# Supplementary material for: Lung tumorspheres reveal cancer stem cell-like properties and a score with prognostic impact in resected non-small-cell lung cancer
Source: Cell Death Dis. 2019 Sep 10;10(9):660. doi: 10.1038/s41419-019-1898-1 (PMC6737160; doi:10.1038/s41419-019-1898-1)
Supplement: Supplementary file 15 — Supplementary Table S1 [file 41419_2019_1898_MOESM15_ESM.xlsx]

## Sheet: Hoja1
Supplementary Table 1. Clinicopathological characteristics of the cell lines included in the study.
Cell line	Gender	Age (years)	Smoking status	Histology	Mutational status
A549	Male	58	NS	ADC	KRAS 12 Ser
NCI-H1395	Female	55	Current	ADC	BRAF p.G469A,(c.1406G>C)
NCI-H1650	Male	27	Current	ADC	EGFR exon 19 Del
NCI-H1975	Female	NS	Never	ADC	EGFR L858R, T790M
NCI-H1993	Female	47	Current	ADC	c-MET amplification
NCI-H2228	Female	NS	Never	ADC	ALK+; RB1 p.E204fs*10
NCI-H23	Male	51	NS	ADC	KRAS 12 Cys
NCI-H358	Male	NS	NS	ADC	SP-A. KRAS 12 Cys
NCI-H460	Male	NS	NS	LCLC	KRAS 61 His; PI3K p.E545K
HCC-827	Female	39	NS	ADC	EGFR E746-A750 Del
PC9	Male	NS	NS	ADC	EGFR exon 19 Del
SW900	Male	53	NS	SCC	KRAS 12 Val
