# Supplementary material for: Lung tumorspheres reveal cancer stem cell-like properties and a score with prognostic impact in resected non-small-cell lung cancer
Source: Cell Death Dis. 2019 Sep 10;10(9):660. doi: 10.1038/s41419-019-1898-1 (PMC6737160; doi:10.1038/s41419-019-1898-1)
Supplement: Supplementary file 16 — Supplementary Table S2 [file 41419_2019_1898_MOESM16_ESM.xlsx]

## Sheet: Hoja1
Supplementary Table 2. TaqMan® Gene Expression Assays used in gene expression analyses.
Gene Symbol	Gene Name	Assay ID
ABCG2	ATP-binding cassette, sub-family G	Hs01053790_m1
ACTB	Actin, Beta	Hs99999903_m1
ALDH1A1	Aldehyde dehydrogenase 1 family member A1	Hs00946916_m1
BMI1	BMI1 proto-oncogene, polycomb ring finger	Hs00180411_m1
CCND1	Cyclin D1	Hs00765553_m1
CD133	Prominin-Like Protein 1	Hs01009257_m1
		Hs01009250_m1
		Hs00195682_m1
CD166	Activated Leukocyte Cell Adhesion Molecule	Hs00233455_m1
CD44	CD44 molecule	Hs01075861_m1
CDH1	Cadherin 1, type 1	Hs01023894_m1
CDKN1A	Cyclin-dependent kinase inhibitor 1A	Hs99999142_m1
CDKN1B	Cyclin-dependent kinase inhibitor 1B	Hs00153277_m1
CDKN2A	Cyclin-dependent kinase inhibitor 2A	Hs00923894_m1
CEACAM5	Carcinoembryonic antigen-related cell adhesion molecule 5	Hs00944025_m1
CTNBB1	Catenin beta 1	Hs00355049_m1
DKK1	Dickkopf WNT signaling pathway inhibitor 1	Hs00183740_m1
DLL1	Delta-like 1	Hs00194509_m1
DLL4	Delta-like 4	Hs00184092_m1
EPCAM1	Epithelial cell adhesion molecule	Hs00158980_m1
FZD7	Frizzled class receptor 7	Hs00275833_s1
GAPDH	Glyceraldehyde-3-phosphate dehydrogenase	Hs99999905_m1
GLI1	GLI family zinc finger 1	Hs01110766_m1
GSK3B	Glycogen synthase kinase 3 beta	Hs01047719_m1
GUSB	Glucuronidase, beta	Hs01558067_m1
HES1	Hes family bHLH transcription factor 1	Hs00172878_m1
HEY1	Hairy ears, Y-linked	Hs01114113_m1
HPRT1	Hypoxanthine phosphoribosyltransferase 1	Hs01003267_m1
ITGA2	Integrin α2	Hs00158127_m1
ITGA6	Integrin α6	Hs01041011_m1
ITGB1	Integrin β1	Hs00559595_m1
JAG1	Jagged 1	Hs00164982_m1
KLF4	Kruppel-like factor 4 (gut)	Hs00358836_m1
LGALS-2	Lectin, galactoside-binding, soluble, 2	Hs00197810_m1
LIN28B	Lin-28 homolog B	Hs01013729_m1
MDM2	MDM2 proto-oncogene, E3 ubiquitin protein ligase	Hs01066930_m1
MMP2	Matrix metallopeptidase 2	Hs01548727_m1
MMP9	Matrix metallopeptidase 9	Hs00234579_m1
MUC1	Mucin 1, cell surface associated	Hs00159357_m1
MYC	V-myc avian myelocytomatosis viral oncogene homolog	Hs00153408_m1
NANOG	Nanog homeobox	Hs02387400_g1
NOTCH1	NOTCH1	Hs01062014_m1
NOTCH2	NOTCH2	Hs01050702_m1
NOTCH3	NOTCH3	Hs01128541_m1
NUMB	NUMB, Endocytic Adaptor Protein	Hs01105433_m1
OCT4	POU class 5 homeobox 1	Hs01895061_u1
PTCH1	Patched 1	Hs00181117_m1
SHH	Sonic hedgehog	Hs00179843_m1
SMO	Smoothened, frizzled class receptor	Hs01090242_m1
SNAI1	Snail family zinc finger 1	Hs00195591_m1
SOX2	SRY (sex determining region Y)-box 2	Hs01053049_s1
THY1	Thy-1 Cell Surface Antigen	Hs00264235_s1
VIM	Vimentin	Hs00185584_m1
WEE1	WEE1 G2 checkpoint kinase	Hs00268721_m1
WNT1	Wingless-type MMTV integration site family, member 1	Hs01011247_m1
		Hs00180529_m1
WNT2	Wingless-type MMTV integration site family, member 2	Hs00608224_m1
WNT3	Wingless-type MMTV integration site family, member 3	Hs00902257_m1
WNT5A	Wingless-type MMTV integration site family, member 5A	Hs00998437_m1
