# Supplementary material for: Lung tumorspheres reveal cancer stem cell-like properties and a score with prognostic impact in resected non-small-cell lung cancer
Source: Cell Death Dis. 2019 Sep 10;10(9):660. doi: 10.1038/s41419-019-1898-1 (PMC6737160; doi:10.1038/s41419-019-1898-1)
Supplement: Supplementary file 17 — Supplementary Table S3 [file 41419_2019_1898_MOESM17_ESM.xlsx]

## Sheet: Hoja1
Supplementary Table 3. List of antibodies used for immunoblot and immunofluorescence analyses.
Antibody	Catalog number	Supplier
ALDH1A1 Rabbit mAb	ab23375	Abcam
B-catenin Rabbit mAb	C2206	Sigma-Aldrich
CD133 Rabbit mAb	NB120-16518SS	NOVUS BIOLOGICALS
CD166 Rabbit mAb	ab109215	Abcam
CD44 (156-3C11) Mouse mAb	#3570	Cell Signaling Technology
E-cadherin Mouse mAb	sc-8426	Santa Cruz Biotechnology
Integrin α6 (F-6) Mouse mAb	sc-374057	Santa Cruz Biotechnology
Nanog (1E6C4) Mouse mAb	sc-293121	Santa Cruz Biotechnology
Notch3 (A-6) Mouse mAb	sc-515825	Santa Cruz Biotechnology
p21 Waf1/Cip1 (DCS60) Mouse mAb	#2946	Cell Signaling Technology
SNAI 1 (G-7) Mouse mAb	sc-271977	Santa Cruz Biotechnology
Vimentin Mouse mAb	ab8978	Abcam
Alexa Fluor 488 Donkey anti-mouse	A21202	Molecular Probes
Alexa Fluor 488 Donkey anti-rabbit	A21206	Molecular Probes
Anti-Mouse IgG (whole molecule)–Peroxidase	A9044	Sigma
Anti-Rabbit IgG (whole molecule)–Peroxidase	A6154	Sigma
