# Supplementary material for: Lung tumorspheres reveal cancer stem cell-like properties and a score with prognostic impact in resected non-small-cell lung cancer
Source: Cell Death Dis. 2019 Sep 10;10(9):660. doi: 10.1038/s41419-019-1898-1 (PMC6737160; doi:10.1038/s41419-019-1898-1)
Supplement: Supplementary file 18 — Supplementary Table S4 [file 41419_2019_1898_MOESM18_ESM.xlsx]

## Sheet: Hoja1
Supplementary Table 4. Results from the univariate Cox regression model for OS.
	In silico set						Validation set
	Global cohort (N = 661)			ADC cohort (N = 345)			ADC cohort (N = 114)
	HR	95% CI	p-value	HR	95% CI	p-value	HR	95% CI	p-value
THY1	1420	1.144-1.762	0.001*	1250	0.915-1.707	0.162	--	--	--
(High vs Low)
SNAI1	1350	1.089-1.674	0.006*	1321	0.966-1.807	0.082	2248	1.092-4.629	0.028*
(High vs Low)
ITGA6	1276	1.029-1.582	0.026*	1444	1.057-1.973	0.021*	2117	1.031-4.344	0.041*
(High vs Low)
CDKN1A	1251	1.010-1.551	0.041*	1161	0.851-1.584	0.345	1733	0.859-3.494	0.124
(High vs Low)
JAG1	1209	0.975-1.500	0.083	1368	1.001-1.869	0.049*	--	--	--
(High vs Low)
CD44	1097	0.885-1.359	0.398	1047	0.768-1.428	0.772	--	--	--
(High vs Low)
KLF4	1085	0.875-1.345	0.458	1296	0.947-1.772	0.105	--	--	--
(High vs Low)
NANOG	1062	0.821-1.374	0.648	0.928	0.648-1.330	0.684	--	--	--
(High vs Low)
ALDH1A1	1037	0.837-1.285	0.741	0.881	0.645-1.203	0.425	--	--	--
(High vs Low)
JUNB	1035	0.836-1.283	0.752	1116	0.818-1.523	0.488	--	--	--
(High vs Low)
MMP9	1031	0.832-1.277	0.781	1263	0.923-1.728	0.145	--	--	--
(High vs Low)
CTNNB1	1014	0.819-1.257	0.897	0.814	0.594-1.114	0.198	--	--	--
(High vs Low)
DLL4	1013	0.817-1.257	0.904	0.849	0.620-1.161	0.305	--	--	--
(High vs Low)
NOTCH1	1004	0.810-1.244	0.972	0.805	0.586-1.105	0.179	--	--	--
(High vs Low)
MDM2	0.990	0.799-1.227	0.927	0.941	0.689-1.284	0.701	--	--	--
(High vs Low)
GSK3B	0.967	0.780-1.197	0.756	0.739	0.539-1.013	0.060	--	--	--
(High vs Low)
NOTCH3	0.942	0.760-1.167	0.585	1121	0.821-1.530	0.472	--	--	--
(High vs Low)
ADC, adenocarcinoma; LN involvement, lymph node involvement; OS, overall survival; HR, Hazard ratio; CI, confidence interval.
