# Supplementary material for: Lung tumorspheres reveal cancer stem cell-like properties and a score with prognostic impact in resected non-small-cell lung cancer
Source: Cell Death Dis. 2019 Sep 10;10(9):660. doi: 10.1038/s41419-019-1898-1 (PMC6737160; doi:10.1038/s41419-019-1898-1)
Supplement: Supplementary file 19 — Supplementary Table S5 [file 41419_2019_1898_MOESM19_ESM.xlsx]

## Sheet: Hoja1
Supplementary Table 5. Results from the multivariate Cox regression model for OS.
Variable	Regression coefficient	SE	p-value	HR	95% CI
CDKN1A expression	0.123	0.164	0.452	1131	0.821-1.559
ITGA6 expression	0.196	0.102	0.054	1217	0.997-1.486
SNAI1 expression	0.255	0.133	0.056	1290	0.994-1.674
HR, Hazard ratio; CI, confidence interval, SE, standard error.
